# Supplementary material for: Recombination in Hepatitis C Virus: Identification of Four Novel Naturally Occurring Inter-Subtype Recombinants
Source: PLoS One. 2012 Jul 24;7(7):e41997. doi: 10.1371/journal.pone.0041997 (PMC3404033; doi:10.1371/journal.pone.0041997)
Supplement: Table S1 — Four strategies to subdivide the alignment into sub-datasets. (XLSX) [file pone.0041997.s001.xlsx]

## Sheet: Sheet1
Table S1. Four strategies to subdivide the alignment into sub-datasets.
Strategy 1 (fragment lengh: 600bp)			Strategy 2 (fragment lengh: 500bp)			Strategy 3 (fragment lengh: 400bp)			Strategy 4 (fragment lengh: 300bp)
No.	Start	End	No.	Start	End	No.	Start	End	No.	Start	End
1	1	600	1	1	500	1	1	400	1	1	300
2	601	1200	2	501	1000	2	401	800	2	301	600
3	1201	1800	3	1001	1500	3	801	1200	3	601	900
4	1801	2400	4	1501	2000	4	1201	1600	4	901	1200
5	2401	3000	5	2001	2500	5	1601	2000	5	1201	1500
6	3001	3600	6	2501	3000	6	2001	2400	6	1501	1800
7	3601	4200	7	3001	3500	7	2401	2800	7	1801	2100
8	4201	4800	8	3501	4000	8	2801	3200	8	2101	2400
9	4801	5400	9	4001	4500	9	3201	3600	9	2401	2700
10	5401	6000	10	4501	5000	10	3601	4000	10	2701	3000
11	6001	6600	11	5001	5500	11	4001	4400	11	3001	3300
12	6601	7200	12	5501	6000	12	4401	4800	12	3301	3600
13	7201	7800	13	6001	6500	13	4801	5200	13	3601	3900
14	7801	8400	14	6501	7000	14	5201	5600	14	3901	4200
15	8401	9270	15	7001	7500	15	5601	6000	15	4201	4500
			16	7501	8000	16	6001	6400	16	4501	4800
			17	8001	8500	17	6401	6800	17	4801	5100
			18	8501	9270	18	6801	7200	18	5101	5400
						19	7201	7600	19	5401	5700
						20	7601	8000	20	5701	6000
						21	8001	8400	21	6001	6300
						22	8401	8800	22	6301	6600
						23	8801	9270	23	6601	6900
									24	6901	7200
									25	7201	7500
									26	7501	7800
									27	7801	8100
									28	8101	8400
									29	8401	8700
									30	8701	9000
									31	9001	9270
