# Supplementary material for: Recombination in Hepatitis C Virus: Identification of Four Novel Naturally Occurring Inter-Subtype Recombinants
Source: PLoS One. 2012 Jul 24;7(7):e41997. doi: 10.1371/journal.pone.0041997 (PMC3404033; doi:10.1371/journal.pone.0041997)
Supplement: File S1 — Phylogenetic analysis of 1278 complete HCV genome sequences. (TXT) [file pone.0041997.s003.txt]

((7a_CA___EF108306:0.7002352,((((2/5_FR___AM408911:3.887385E-6,2/5_FR___EF026073:3.887385E-6)100:0.56117654,((5a_GB___NC009826:3.887385E-6,5a_GB___Y13184:3.887385E-6)100:0.10777533,5a_ZA___AF064490:0.02877922)100:0.40152588)15:0.2649806,(((__CY_2005_HQ537007:0.37568867,((1_ES___AJ851228:0.22235891,((((((((2b_JP___AY232732:0.009003444,2b_JP___AY232733:0.006945301)100:0.036976222,(2b_JP___AB661430:0.057475623,(((2b_US_1999_DQ430815:6.486688E-4,2b_US_2004_DQ430817:6.3624355E-4)100:0.055011436,((2b_JP___AB661408:0.05190384,(2b_JP___AB661428:3.887385E-6,2b_JP___AB661419:3.887385E-6)100:0.043736022)100:0.012418001,((2b_JP___AY232747:0.007604276,2b_JP___AY232746:0.0034959628)100:0.036154892,(2b_JP___AB661415:0.045951594,2b_JP___AB661382:0.037230294)100:0.019520737)97:0.012834695)65:0.0029709183)72:0.0043938705,(((2b_JP___AB661423:0.044429984,2b_JP___AB559564:0.053592056)86:0.0052499315,(2b_JP___AB661413:0.054741897,2b_JP___AB661411:0.0438345)88:0.0042486396)95:0.008131917,((2b_JP___AB661397:0.04761315,(2b_JP___AY232736:0.0015310401,2b_JP___AY232737:0.0040496434)100:0.031686716)15:0.0043831374,((((((2b_JP___AB661379:0.048466984,(2b_JP___AB661378:0.04749361,(2b_JP___AB661398:0.0387718,2b_JP___AB661381:0.028256834)100:0.015868925)100:0.009204819)27:0.0020826296,((2b_JP___AB661387:0.043716736,2b_JP___AB661388:0.06650927)83:0.009876931,2b_JP___AB661393:0.03744595)9:0.0015287431)6:0.001305841,(((2b_JP___AY232735:0.0042911205,2b_JP___AY232734:0.0017649068)100:0.025332987,2b_JP___AB661380:0.040128186)100:0.008111067,((2b_JP___AY232749:0.0046977582,2b_JP___AY232748:0.0022037667)100:0.026093964,(2b_JP___AY232740:0.0017358859,2b_JP___AY232741:0.015989546)100:0.011540906)100:0.011486903)55:0.0022559438)6:9.958665E-4,((((2b_JP___AB661420:0.036959462,2b_JP___AB661421:0.042651813)91:0.0062139314,2b_JP___AB661409:0.04441432)13:0.0014158397,(((2b_JP___AY232730:0.0019549753,2b_JP___AY232731:0.0033807212)100:0.038102478,(2b_JP___AY232743:0.003189431,2b_JP___AY232742:0.0015420798)100:0.037508667)19:0.003440394,(2b_JP___AY232738:0.008764032,2b_JP___AY232739:0.00901728)100:0.026399268)1:0.0012526251)0:9.687411E-4,(((((2b_JP___AB661425:0.035149563,2b_JP___AB661403:0.0563891)3:0.004029386,((2b_JP___AB661414:0.024264542,2b_JP___AB661377:0.027027234)100:0.01765444,((2b_JP___AB661432:0.028712682,2b_JP___AB661395:0.018370785)100:0.021616342,(2b_JP___AB661396:3.887385E-6,2b_JP___AB661400:3.887385E-6)100:0.04062585)99:0.0069352784)70:0.0031018693)1:0.0010294997,2b_JP___AB661391:0.05461423)0:8.111756E-4,((2b_JP___AB661390:0.046986714,2b_JP___AB661416:0.053948913)4:0.0041334266,(2b_JP___AB661392:0.04261536,2b_JP___AB661402:0.038095377)28:0.0044915574)1:0.0017049331)0:4.1366837E-4,((2b_JP___AB661399:0.033460546,(2b_JP___AB661418:3.887385E-6,2b_JP___AB661429:3.887385E-6)100:0.026227085)56:0.0033386995,2b_JP___AB661376:0.035074864)100:0.015378658)0:7.089189E-4)0:5.743142E-4)0:8.5297326E-4,(((2b_JP___AB661373:0.05461484,2b_JP___AB661426:0.07633101)15:0.004108955,(2b_JP___AB661375:0.07190471,(2b_____AB030907:0.04626028,2b_JP___AB661406:0.07455445)11:0.0033982615)11:0.0023116558)1:0.0012939643,((2b_JP___AB661384:0.05919737,2b_JP___AB661401:0.046428736)19:0.0060075633,2b_JP___AB661410:0.05293709)0:0.0013351251)0:8.390069E-4)0:5.262528E-4,(2b_____AF238486:0.038905747,((((2b_JP___AB661389:0.041129477,(2b_JP___AB661412:0.07761289,2b_JP___D10988:0.034391724)55:0.0051154355)38:0.0026201326,2b_JP___AB661424:0.04983843)60:0.005007684,((2b_JP___AB661417:0.045192815,2b_JP___AB661383:0.047701)82:0.0066475873,(2b_JP___AB661386:0.048660953,(2b_JP___AY232744:0.0022095302,2b_JP___AY232745:0.004702714)100:0.032460116)27:0.003129556)8:7.009538E-4)4:0.0011280604,((2b_JP___AB661385:0.0503532,2b_JP___AB661407:0.051861536)35:0.0058822855,((2b_JP___AB661427:0.042571917,((2b_JP___AB661374:0.043072723,2b_JP___AB661405:0.04353671)97:0.0054373746,2b_JP___AB661404:0.06951529)37:0.0029896868)13:0.0019421581,(2b_JP___AB661422:0.04629539,2b_JP___AB661431:0.055238206)29:0.006097613)2:7.062037E-4)1:0.0011992377)4:0.0011741295)1:6.032522E-4)1:0.002113977)26:0.0151817845)4:0.0017843215)8:0.0045632413)11:0.0074158795)100:0.0941,((2i_VN___DQ155561:0.2644958,((2j_VE_2005_HM777359:0.062466465,2j_VE_2006_HM777358:0.06723953)100:0.1360713,2c_____D50409:0.19924)63:0.025486115)58:0.016885463,((2a_JP___AB047643:0.060818586,(2a_____AF169002:0.048147947,(((((2a_____NC009823:3.887385E-6,2a_____AF177036:3.887385E-6)100:0.027683588,2a_JP___D00944:0.021202914)100:0.023920737,2a_JP___AB047641:0.04928817)99:0.015308875,(2a_CN___HQ639943:0.08421905,(2a_CN___HQ639944:0.01941368,(2a_CN___HQ639945:1.4171038E-4,((2a_CN___HQ639939:1.319111E-4,2a_JP___AB047639:0.0102519635)100:0.019189468,2a_CN___HQ639938:0.004641946)100:9.948952E-4)100:0.02562445)100:0.058570195)98:0.01809412)62:0.0033907813,((2a_____AF238484:0.042447142,2a_____AF238483:0.05040943)44:0.0041605774,((((2a_____AF238485:0.050825484,2a_JP___AB047644:0.047837783)20:0.0048735877,(((2a_JP___AB047640:0.05300726,2a_JP___AB047645:0.04077878)26:0.0026355716,2a_____AF238482:0.04294507)25:0.0020360018,(2a_JP___AB047642:0.060235113,2a_____AF238481:0.039262686)27:0.0045950245)7:5.717285E-4)72:0.0038084527,2a_____AF169005:0.04795835)32:0.0013589121,(2a_____AF169004:0.03590818,2a_____AF169003:0.04351785)86:0.007137439)39:0.0019052464)77:0.0054741707)56:0.005151264)75:0.016812643)100:0.18754071,((2q_ES_2002_FN666428:0.0692448,2q_ES_2001_FN666429:0.056883924)100:0.103824824,2k_MD___AB031663:0.16612627)100:0.065533064)40:0.020783825)100:0.31395605)100:0.54228914,2b/1_US_2010_JF779679:0.18185164)3:0.131462,2b/1b_PH___DQ364460:0.055383094)0:0.014461506,__JP_2010_AB622121:0.067251004)3:0.10258644,(1b/2k_RU_1999_AY587845:0.0244712,(2k/1b_CY_2005_HQ537005:0.042359393,2k/1b_CY_2007_HQ537006:0.030188309)64:0.0077250027)100:0.0610133)3:0.133707,(1b_CH_2001_EU155368:0.06679731,((1b_DE___AJ132997:0.02300652,1b_DE___AJ132996:0.0142503865)100:0.038592234,((1b_DE_2003_EU482833:0.054314554,(1b_CH_2005_EU256077:0.07355087,(1b_CH_2005_EU256082:0.044147264,1b_US_2006_EU256065:0.058271598)96:0.008658773)13:0.002503413)3:0.0012478909,((1b_CH_2006_EU155377:0.061900057,(1b_CH_2004_EU155361:0.057652008,1b_CH_2004_EU155358:0.061083004)92:0.0079862885)20:0.0039720135,((1b_CH_2002_EU155359:0.05219457,((((((1b_JP___AF165064:0.0015598608,1b_JP___AF165063:9.7651075E-4)100:0.056535397,1b_JP___AF207773:0.048880953)21:0.003975268,((1b_JP___DQ244141:0.057295702,(1b_JP_1988_D89815:0.051538505,(1b_____D30613:0.006643576,(1b_____D45172:3.887385E-6,(1b_CN___AY587016:3.887385E-6,1b_CN_2001_EU857431:3.887385E-6)100:0.0012044918)71:0.00382474)100:0.027788991)100:0.018587016)99:0.010595896,(1b_JP___AB049095:0.03232648,1b_JP___AF207764:0.046676945)100:0.009409034)51:0.0033623155)4:0.0012104309,((1b_JP___AB049096:0.046727054,(((1b_JP___AF207757:0.046510935,(1b_JP___AF165045:0.0012963829,(1b_JP___AF207755:0.004647499,1b_JP___AF165046:0.001426344)100:0.002487836)100:0.041708168)78:0.004123224,(1b_JP___AF207771:0.04381517,(1b_JP___AF165054:0.0066809254,1b_JP___AF165053:0.008917906)100:0.028717142)27:0.0032535265)47:0.002865626,(1b_JP___AB049094:0.046357725,1b_JP___AB442220:0.033173863)71:0.0045611463)100:0.010997629)39:0.0034569495,((1b_JP___AB049087:0.036745485,((1b_JP___AB049089:0.04261483,(1b_JP___D50482:0.01070639,1b_JP___D50484:0.010667326)100:0.05084641)56:0.005151159,(1b_JP___AF207768:0.038738195,1b_JP___AB049092:0.04816019)100:0.013794882)57:0.0019432022)100:0.007018227,(((1b_JP___AB016785:0.04543592,(1b_JP___AF165048:0.0028918057,1b_JP___AF165047:0.0020870639)100:0.031487744)100:0.010815198,(1b_JP___AB191333:0.04479701,(1b_JP___AF165056:0.0030236896,1b_JP___AF165055:0.0018299017)100:0.030339243)100:0.0058747204)97:0.0031699878,(1b_JP___X61596:0.04686175,(1b_JP_1991_AB429050:0.045022786,1b_JP___AB442219:0.034202274)100:0.008498998)95:0.009038047)19:0.0011808357)15:0.0010111543)7:0.0018862833)13:0.0025214725,(1b_CN_2003_GU451218:0.013216595,(1b_CN_2004_GU451219:0.002700807,1b_CN_2008_GU451220:0.01794133)75:0.007281111)100:0.04744237)66:0.006848432,1b_JP___AB049090:0.040082723)100:0.008800801)23:0.003100703,(((((((1a_BR_2004_EF032895:0.0027970497,1b_BR_2004_EF032894:3.887385E-6)100:0.0012049306,(1b_BR_2003_EF032892:3.887385E-6,1b_BR_2003_EF032893:3.887385E-6)100:3.887385E-6)100:0.002684117,1a_BR_2003_EF032891:0.0014762039)100:0.055949103,1b_CH_2003_EU482860:0.043404624)17:0.0060971617,((1b_CH_2006_EU255960:0.06569144,(1b_CH_2003_EU482859:0.05263428,1b_CH_2006_EU155376:0.06186222)97:0.012870498)7:0.0036164853,(1b_CH_2002_EU155369:0.060829625,(1b_CH_2005_EU256078:0.061963983,1b_CH_2006_EU155364:0.05882054)74:0.0074318387)63:0.0049956464)0:0.0014477351)0:0.00121151,((1b_DE___U45476:0.059445444,1b_US_2002_EU256089:0.056783315)33:0.005865613,(((1b_CH_2005_EU155371:0.013719908,1b_CH_2005_EU155370:0.012389873)100:0.03861649,(1b_CH_2005_EU155363:0.050035235,1b_____FN435993:0.04608734)50:0.0052654347)51:0.0034130958,(1b_CH_2003_EU155360:0.050296742,1b_CH_2005_EU482874:0.046861243)31:0.004386757)99:0.008541239)7:0.0013555452)0:0.0013695952,((1b_CH_2005_EU256079:0.052257493,1b_CH_2004_EU862837:0.07295195)26:0.0070250574,(((((1b_US_1989_EU155333:0.020889673,(1b_US_2002_EU155219:0.033503216,1b_US_2006_EU482885:0.021452077)100:0.008457055)100:0.023280038,(1b_US_2007_FJ024086:0.054268662,(1b_US_2002_EU155305:0.031503234,1b_US___EF407467:0.054546453)99:0.010044177)100:0.013885576)17:0.0024152528,((1b_US___EF407458:0.06429929,(1b_US_2003_EU155227:0.03966675,1b_US_2006_EU482886:0.033483498)100:0.016645504)84:0.006243722,((1b_US_2005_EU256059:0.034586083,1b_US_2005_EU482883:0.042136934)100:0.00859135,1b_US_2006_EU155253:0.04483762)99:0.012404524)7:0.00292178)1:0.0030264468,(((1b_CH_2002_EU155366:0.040718336,1b_RU___AF176573:0.04747381)100:0.016577847,(1b_TR___AF483269:0.07361228,1b_CH_2004_EU256075:0.058930617)18:0.005455748)4:0.0019489108,((1b_US_2006_EU482880:0.059277214,(1b_CH_2006_EU155375:0.06286702,(1b_CH_2005_EU256083:0.0514355,(1b___2008_HQ719473:0.08445953,1b_CH_2005_EU155373:0.050399188)47:0.006709565)99:0.007910881)11:0.002184717)4:0.0014000661,(1b_CH_2004_EU155372:0.058865454,1b_CH_2003_EU155357:0.05559009)23:0.0065286797)2:0.0019423042)2:0.0022613157)0:0.0014029628,((((1b_US_2006_EU155259:0.05574758,((1b_US_2008_FJ390398:0.04927952,1b_____EU781828:0.059289265)7:0.0051852935,(1b_US_1990_EU155337:0.019245123,(1b_US_2006_EU155256:0.041799795,1b_____EU781827:0.021301666)94:0.005181116)100:0.0220763)2:0.00175416)0:0.0019117271,(((1b_US_2005_EU155318:0.044795148,(1b_US_2003_EU256045:0.041268017,(1b_US_2003_EU256066:0.036873963,(1b_US_2008_FJ390397:0.034845818,(1b_US_2002_EU155307:0.03713678,(1b_US_2004_EU155221:0.03433793,(1b_CH_2002_EU529682:0.053913504,(1b_CH_2003_EU256085:0.03441597,(1b_CH_2006_EU155365:0.028902158,1b_CH_2002_EU155367:0.031736605)73:0.0038946131)39:0.0018221202)100:0.015126917)83:0.0031935368)70:0.0022897157)61:0.0033219792)98:0.00545558)100:0.011317852)100:0.006636402,((1b_US_2002_EU155317:0.042977363,1b_US_2001_EU155315:0.041487038)98:0.0066412026,(((1b_US___EF407478:0.042983364,1b_US_2003_EU256000:0.03702144)98:0.00617364,1b_US_2006_EU256091:0.044698082)79:0.0022044773,((1b_US_2006_EU256064:0.046015076,(1b_US___EF407501:0.037310768,1b_US_1992_EU155327:0.02846364)87:0.005177137)35:0.0019058173,(((1b_US___EF407488:0.03454572,(1b_US_2004_EU155220:0.0285019,1b_US___EF407483:0.025042264)100:0.01238542)70:0.004720875,((1b_US___EF407464:0.046071254,1b_US___EF407460:0.040988296)97:0.00839958,((1b_CH_2003_EU155356:0.021805983,1b_CH_2004_EU256076:0.031826083)89:0.003769955,(1b_US_2003_EU155228:0.025411649,1b_US_2004_EU155222:0.025983602)100:0.0074748765)100:0.008579936)27:5.217626E-4)30:0.0011326814,(1b_____EU781825:0.03942825,((1b_US_1991_EU155325:0.02123794,1b_US_2006_EU155235:0.03360384)84:0.002712747,1b_____EU781830:0.03438814)100:0.011500569)69:0.0030599032)41:0.0022544526)78:0.0034472803)100:0.009825526)100:0.011500601)33:0.0031523162,((1b_US_2001_EU256103:0.056004692,1b_US_2002_EU155316:0.053298585)100:0.021237543,(1b_CH_2005_EU155374:0.062371228,(((1b_US_2006_EU155234:0.033374928,1b_US_2003_EU256088:0.04304953)100:0.0150763355,((1b_US___EF407504:0.03513423,1b_US_1992_EU155335:0.022319684)79:0.0069508385,1b_US___EF407502:0.038095083)100:0.01166988)100:0.015789252,1b_US___EF407491:0.05849113)72:0.004317123)7:0.0029082033)1:0.0017022113)0:0.0014469239)0:0.001167941,((((1b_JP___AF208024:0.036442127,1b_JP___AF207766:0.04123698)71:0.005274056,((1b_JP___D50483:0.009351331,1b_JP___D50480:0.007930001)100:0.04810784,1b_JP___AB049101:0.044450756)34:0.0024873575)86:0.003894023,1b_TW___M84754:0.05983123)100:0.009247484,((1b_DE_2004_EU155381:0.054481864,(1b_US_2002_EU256101:0.05815261,1b_CH_2004_EU155362:0.05769276)37:0.0053248247)57:0.0028379636,(1b_US_2001_EU239714:0.060445763,((((1b_US___EF407498:0.06505652,1b_JP___AB049093:0.04000012)14:0.0036486941,(1b_JP___AF207754:0.04937835,(1b_CN___D10934:0.047995772,(1b_JP_2008_AB249644:7.556977E-5,(1b_JP___AB426117:3.887385E-6,__JP___AB435162:3.887385E-6)100:5.240153E-4)100:0.05681388)31:0.0043892693)5:0.0017133288)2:0.0018495871,(((1b_JP___AF207759:0.054800604,((1b_JP___AF207752:0.041048825,((1b_JP___AF165052:0.0059907692,1b_JP___AF165051:0.004620034)100:0.03795533,1b_JP___AF207770:0.038098533)92:0.0034125154)100:0.005925952,(((1b_JP___AF165061:0.00989218,1b_JP___AF165062:0.008609958)100:0.030175393,(1b_JP___AY045702:0.039505772,(1b_JP___AF207765:0.026755286,1b_JP___AF207762:0.035297558)100:0.017285427)71:0.0031753473)100:0.0055973018,((1b_JP___AF165057:0.008598603,1b_JP___AF165058:0.0074675125)100:0.029382803,(1b_JP___AF165050:0.0040000286,1b_JP___AF165049:0.0034472793)100:0.03794742)100:0.009283375)71:0.0030200426)19:0.0023244524)100:0.009595603,((1b_KR___U01214:0.060526665,(1b_JP___D11168:0.0055219657,1b_JP___D11355:0.0051182)100:0.050099336)22:0.0057404335,((1b_US_1992_EU155336:0.039008554,1b_US_2002_EU256099:0.04427846)64:0.005046863,(1b_JP___AB049099:0.05295425,1b_JP___D14484:0.049646907)46:0.0020582296)100:0.011232889)4:0.002240365)4:0.00141068,(((1b_JP___AF207769:0.075222805,1b_JP___AF207772:0.04940072)65:0.005840808,(1b_CN___L02836:0.026492689,1b_CN_2007_HQ912957:0.025721265)100:0.036797713)40:0.0047860425,(((1b_JP___AB049091:0.03604882,(1b_JP___AF207753:0.033182353,1b_JP___AB049088:0.03181549)95:0.006470099)100:0.010199213,(((1b_JP___M58335:0.018741412,1b_____AF333324:0.021941807)100:0.02930694,(1b_JP___AF207774:0.04237104,(1b_JP___AB049098:0.037847154,(1b_JP___AF139594:0.001347637,1b_JP___S62220:0.008376713)100:0.051180582)52:0.003942843)99:0.005395459)100:0.01202972,1b_JP___D63857:0.06316823)6:0.0030478137)0:6.4161705E-4,((1b_JP___AB442222:0.05619115,(1b_JP___AF207756:0.033385552,((1b_JP___AF207767:0.03266148,((1b_JP___AF207763:0.039666757,(1b_JP___AF165060:0.005543491,1b_JP___AF165059:0.004796978)100:0.02157963)35:0.0037020654,(1b_JP___AB049100:0.04268352,(1b_____AB080299:0.020363975,1b_____D85516:0.023364441)100:0.015423626)30:0.0017191163)30:0.0029191396)87:0.0029694776,(1b_JP___AB442221:0.05424608,1b_JP___AB049097:0.040123295)97:0.007839758)42:0.0022407626)95:0.005363912)99:0.0073272507,((1b_US_2002_EU256090:0.05090422,((1b_CN___HQ639940:0.026510935,1b_CN___HQ639947:0.021226898)100:0.038913418,((1b_CN___HQ639946:0.013704388,1b_CN___HQ639937:0.021233452)99:0.0039626975,(1b_CN_2007_HQ912958:0.015721908,(1b_CN_2007_HQ912956:0.010285485,(((1b_CN_2003_GU451221:8.1329537E-4,1b_CN_2004_GU451223:0.0073605324)78:0.0011824636,(1b_CN_2003_GU451222:0.018944634,1b_CN_2008_GU451224:0.007848821)100:0.0084463265)100:0.013660856,(1b_CN___AY460204:0.023345124,1b_CN_2008_HQ912959:0.018189048)75:0.001390642)99:0.0029040957)80:0.001223925)100:0.0036083881)100:0.03810735)79:0.0046254634)8:0.0024454852,((1b_JP___D89872:0.029469064,1b_JP___D90208:0.02276808)100:0.033281755,(1b_US_2001_EU155302:0.04932068,(1b_JP___AF207758:0.03388937,(1b_TW___DQ071885:0.05895607,(1b___1983_D13558:0.0056387614,((1b_____AF054259:0.001325642,1b_____AF054253:0.0019002409)100:0.0048826584,(1b___1991_D10750:0.0016810962,(1b_____AF054250:3.887385E-6,(((1b_____AF054247:3.887385E-6,1b_____AF054255:3.887385E-6)100:0.0020897298,((1b_____AF054258:0.0024858296,1b_____AF054257:8.7006E-4)98:1.0154491E-4,(1b_____AF054252:3.887385E-6,1b_____AF054248:3.887385E-6)100:0.0027864769)99:0.0011776473)97:0.001471692,(1b_____AF054254:3.887385E-6,1b_____AF054249:3.887385E-6)100:0.0050149495)88:0.0016468242)97:9.940985E-4)100:0.002147301)100:0.004762927)100:0.019073721)60:0.011889781)19:0.0028662377)60:0.0067331926)43:0.004723728)4:0.0015984442)2:0.0019735096)0:9.802677E-4)0:6.9193647E-4)0:0.001724701)3:0.0033463952,(1b_JP___DQ244140:0.07486381,(1b_____M96362:3.887385E-6,1b_KR___U16362:3.605045E-4)100:0.06732929)28:0.0070415153)45:0.0027277132)39:0.003331172)61:0.0051584723)64:0.003207081)0:7.340801E-4,((((1b_US_2006_EU482879:0.0384654,1b_US___EF407466:0.036170114)100:0.023925431,(1b_CH_2002_EU256081:0.057966266,1b_US_2005_EU155218:0.054235257)8:0.0045198705)1:0.0037127398,(((((1b_US___EF407485:0.036105983,1b_US_1991_EU255962:0.029875014)19:0.00623757,(((1b_US___GU133617:2.4100766E-4,1b_US_1996_HQ110091:3.887385E-6)100:0.035841208,1b_US_2004_EU155226:0.039253447)37:0.0041558263,(1b_US_2002_EU256001:0.052556165,((1b_US_2003_EU155224:0.039920427,1b_JP___AF207760:0.05148781)5:0.0029594216,((1b_US___EF407469:0.0395786,1b_US_2006_EU155255:0.034763988)14:0.0041864673,(1b_JP___D50481:0.008989409,1b_JP___D50485:0.010528565)100:0.022027727)7:0.0021566546)16:0.0028205658)7:0.001231484)2:4.480674E-4)17:0.0026422155,(1b_US_2005_EU155281:0.0488332,1b_US_1992_EU155326:0.03274968)30:0.0033868)63:0.0067517934,(1b_US_1996_EU155332:0.037852023,((1b_US___EF407499:0.030848728,1b_US_2002_EU155230:0.035375256)71:0.0043409825,1b_US_1992_EU155329:0.0420187)100:0.0076703383)41:0.0019499507)65:0.0066347364,((((((1b_US_2006_EU256061:0.03327149,1b_US___EF407496:0.029804908)100:0.020947179,((((1b_US___EF407503:0.041320052,1b_US_2001_EU155301:0.03330926)17:0.0023613947,(1b_US_2007_FJ024279:0.040991634,1b_US_2002_EU155232:0.041167043)66:0.004182266)27:0.0023979049,((1b_US_2003_EU155300:0.033350985,1b_US___EF407492:0.040043984)57:0.0036065595,1b_US_2002_EU256100:0.03204369)17:0.0013680891)94:0.0049077896,1b_US_2006_EU155258:0.041432895)77:0.0028571088)30:0.0014993312,(1b_US_2006_EU660386:0.052581947,1b_US_2005_EU155261:0.04231606)56:0.0057196324)8:0.0012188456,((1b_____AF313916:0.006441288,((1b_IE___AB154201:0.0030158067,1b_IE___AB154202:0.004703477)100:0.017617574,((((((1b_IE___AB154185:0.00143207,1b_IE___AB154186:0.0017248346)100:0.01515597,((1b_IE___AB154181:0.0020873542,1b_IE___AB154182:0.0031596133)100:0.01801129,(1b_IE___AB154187:0.0060100253,1b_IE___AB154188:0.013909514)100:0.015647564)38:9.795775E-4)10:8.365182E-4,((1b_IE___AB154190:0.007829033,1b_IE___AB154189:0.001268625)100:0.009191081,(1b_IE___AB154194:0.017384779,1b_IE___AB154193:0.012008861)100:0.009469027)15:3.449942E-4)5:7.3327916E-4,((1b_IE___AB154178:0.003798527,1b_IE___AB154177:0.0027993284)100:0.016816793,(((1b_IE___AB154206:0.0087235635,1b_IE___AB154205:0.0044918368)100:0.0102393925,(1b_IE___AB154183:0.0022347956,1b_IE___AB154184:0.0060728155)100:0.018416699)16:6.09817E-4,((1b_IE___AB154203:8.450492E-4,1b_IE___AB154204:0.0018169573)100:0.01571405,((1b_IE___AB154179:0.0022745214,1b_IE___AB154180:0.0052122064)100:0.010839352,(1b_IE___AB154199:0.006355994,1b_IE___AB154200:0.01465783)100:0.0043237135)48:0.0012923087)36:5.2886526E-4)2:2.7874022E-4)5:4.647434E-4)9:4.3340592E-4,((1b_IE___AB154196:0.0071987985,1b_IE___AB154195:0.0025056535)100:0.023513047,(1b_IE___AB154197:0.0057541584,1b_IE___AB154198:0.011244101)100:0.020857748)19:0.0010249699)8:4.4760178E-4,(1b_IE___AB154191:0.009614477,1b_IE___AB154192:0.010571406)100:0.01017492)30:9.4076263E-4)47:0.0024796864)100:0.029106721,(((1b_US_1994_EU155330:0.022940686,(1b_US_2002_EU256098:0.030702293,1b_US_2003_EU155308:0.035428472)49:0.0014922591)99:0.0048444397,((((1b_US_1990_EU155334:0.01702684,1b_US___EF407493:0.05123235)73:0.0077981506,((1b_DE___AJ238800:0.008306204,1b_DE___AJ238799:0.0041653165)100:0.02583207,1b_US_1992_EU155328:0.02612725)44:0.0010178725)39:0.0013866664,(1b_US_2003_EU155304:0.03013892,((1b_US_2006_EU155254:0.02748817,1b_____EU781826:0.027896034)98:0.004627755,(1b_US___EF407481:0.029638179,1b_US___EF407473:0.028809298)100:0.006287291)100:0.004340369)59:0.0014266539)68:0.0026906892,(1b_US_2001_EU482877:0.040033106,1b_US___EF407463:0.040624242)25:0.0028054214)10:8.1659475E-4)11:0.0017761529,1b_US_1992_EU155324:0.022976795)95:0.012931283)8:0.0015171069)63:0.0044268467,(1b_US_2001_EU660388:0.04339982,(1b_____EU781829:0.054516762,1b_US_2003_EU155225:0.046181925)80:0.0042089336)100:0.012900894)48:0.0014546834,(((1b_JP___AF207761:0.04781441,1b_US_2004_EU155217:0.051133323)25:0.0051203496,((1b_US_2001_EU256054:0.025222901,1b___1999_EU781831:0.039929353)100:0.020187093,(((1b_US_1999_FJ478453:0.019528884,1b_US_2006_EU155264:0.037250996)100:0.0063948473,(1b_US_2001_EU155280:0.028757561,(1b_US___EF407465:0.029963534,1b_____EU781832:0.023836091)95:0.004554364)90:0.0026618128)97:0.007993158,(1b_US___EF407472:0.03667433,1b_US___EF407494:0.045449186)97:0.008218151)34:0.0012675079)100:0.012956046)19:0.0017251197,(((1b_US_1989_EU482849:0.007448793,1b_US_1992_EU234062:0.01597517)100:0.029122723,1b_US_2004_EU155229:0.039187677)98:0.006786175,((1b_US_1991_EU234061:0.02453251,(1b_US_2006_EU482839:0.037298642,1b_US___EF407468:0.03853701)100:0.0083451895)100:0.008957588,1b_US_2005_EU155263:0.05597968)7:8.05982E-4)24:0.0016936266)48:0.0049612606)39:0.0022670613)22:0.002899141)0:9.798756E-4,(((1b_US___EF407487:0.044845715,(1b_US_2001_EU256102:0.055921294,(1b_US___EF407461:0.049534194,((((1b_US_2007_FJ024277:0.03574856,1b_US_2001_EU155303:0.034461025)26:0.0019696497,(1b_US_2001_EU155279:0.034090552,1b_US_2003_EU482881:0.053480666)37:0.0031732486)27:0.0019365454,1b_US_2007_FJ390396:0.03950826)73:0.0035297358,((1b_US___EF407500:0.035670772,1b_US___EF407482:0.037156533)35:0.001761716,1b_US___EF407497:0.038888227)24:0.002256315)59:0.0066945786)93:0.003932228)63:0.0033790742)80:0.0065332204,((((1b_US___EF407470:0.05522915,1b_US___EF407495:0.049763467)53:0.007203364,((1b_US___EF407484:0.03411731,1b_US___EF407459:0.05853586)100:0.009167725,(1b_US___EF407471:0.059617385,1b_US___EF407490:0.04545098)27:0.0037206507)30:0.002470977)17:0.0025559447,(1b_US___EF407475:0.044551555,(1b_US___EF407480:0.03914864,1b_US_2006_EU155257:0.042844053)100:0.01638819)11:0.0028387737)4:0.0016551708,((1b_US___EF407477:0.052659903,1b_US___EF407479:0.04418306)63:0.0068007396,(1b_US_1992_EU482888:0.037034605,(1b_US___EF407462:0.04409221,1b_US___EF407476:0.027596623)67:0.0033685304)100:0.0153075615)7:0.0010166715)7:0.0024791595)9:0.0025304202,((1b_US_2001_EU155262:0.060998783,1b_US_2002_EU155231:0.047441076)4:0.0063353986,((((1b_US_1990_EU155331:0.039467122,(1b_AU___AJ000009:0.044838663,1b_US_2006_EU256092:0.061572973)54:0.0059296023)34:0.0041138944,1b_US___EF407489:0.06578492)10:0.0032019082,((1b_CH_2005_EU482875:0.076195434,1b_US_2006_EU155260:0.061630294)31:0.007075089,1b_US___EF407474:0.06434104)1:0.0029668012)0:0.0025832108,(1b_____AF356827:0.07242072,1b_US_2002_EU155306:0.08089892)16:0.006874837)0:8.5773086E-4)0:9.351844E-4)0:0.0012480651)0:0.001254033)0:1.4960609E-4)0:0.0012682436)0:0.0011231911)0:0.0016222581)0:8.020115E-4)0:0.002343643)2:0.004552782)3:0.0026567837)86:0.019433364)3:0.15594085)3:0.0711463,(((1a_US_2001_EU256055:0.044490885,((((1a_US_2005_EU155214:0.059796255,(((((1a_US___EU362889:0.04445162,(1a_US___EF407435:0.0040088533,1a_US___EU362886:0.0053059557)100:0.03281421)65:0.0126047935,(1a_US___EF407413:0.025938377,(1a_US___EU362888:0.030856596,(1a_US___EU362905:3.887385E-6,1a_US___EF407427:3.918692E-4)65:9.3844533E-4)100:0.018645294)68:0.005531903)71:0.00525895,(((1a_US_2003_EU781752:3.887385E-6,1a_US_2003_DQ889284:3.887385E-6)100:0.046301626,((1a_CH_2005_EU255951:0.038976263,((1a_CH_2005_EU155347:0.036538526,1a_CH_2005_EU255952:0.032514617)86:0.0048531336,(1a_CH_2004_EU255945:0.034214593,1a_CH_2002_EU482855:0.040448353)36:0.00293912)31:0.0021198136)100:0.004931323,(1a_CH_2003_EU255928:0.03270379,1a_CH_2003_EU155351:0.023689466)100:0.0072498308)100:0.0037305302)91:0.004736751,(((1a_US_2006_EU255939:0.03228607,1a_US_2002_EU482834:0.03481993)5:0.002555451,(((1a_US_2003_EU256022:0.02327037,1a_US_2006_EU482844:0.03381179)100:0.0068465457,((1a_US_2002_EU155323:0.04243151,(1a_US_2000_EU781779:3.887385E-6,1a_US_2000_DQ889253:1.5481602E-4)100:0.02964274)100:0.0070912503,((((1a_US_2002_DQ889274:3.887385E-6,1a_US_2002_EU781795:3.887385E-6)100:0.025300965,(1a_US_2001_EU781788:0.0012134847,1a_US_2001_DQ889265:8.9445675E-4)100:0.026686843)59:0.0020393217,(1a_US_2006_EU482842:0.0224872,((1a_US_1999_DQ889293:3.887385E-6,1a_US_1999_EU781753:3.887385E-6)100:0.022176348,1a_US_2005_EU155265:0.020530814)100:0.0051788483)100:0.0073065227)53:0.0012789789,(1a_US_2006_EU155283:0.041657265,1a_US_2006_EU256046:0.039156057)86:0.004719373)99:0.0039940993)63:5.847357E-4)84:0.0017457225,(((1a_US___EF407419:0.047005564,(1a_US_2002_EU255999:0.048880313,1a_____EU781816:0.030332526)34:0.002955926)28:0.0021453456,(1a_US_2006_EU256007:0.049703993,1a_US_2006_EU155268:0.038441245)20:0.001931469)29:0.0010687818,1a_US_2006_EU255937:0.05273799)44:3.2476828E-4)84:0.0030034292)0:3.0986764E-4,((((1a_US___EU781757:4.8559005E-4,1a_US___DQ889309:3.887385E-6)100:0.045519214,(1a_US_2006_EU155269:0.03223497,(1a_US_2002_AY956464:0.032818396,((1a_US___EU677251:0.0040757093,(1a_US___EU677250:0.0032175279,1a_US___EU677252:0.0040929895)100:0.001208462)100:0.007530404,1a_US___EU677247:0.018284146)100:0.029257298)99:0.0043745767)100:0.005282081)12:0.002187337,((((1a_US_2002_EU155319:0.03795592,((1a_US_2001_DQ889261:5.9419766E-4,1a_US_2001_EU781796:0.0011802366)100:0.029750856,1a_US_2003_EU155277:0.033172414)97:0.0049783946)100:0.0059055104,((1a_____EU781810:0.027123986,1a_US_2001_EU256053:0.04968903)60:0.003866858,1a_US_2004_EU482840:0.040876783)36:0.0022290032)33:0.0018561558,(((1a_US___DQ889303:3.887385E-6,1a_US___EU781765:3.887385E-6)100:0.04298284,((1a_US_2001_EU155289:0.033959225,(1a_US___DQ889313:3.887385E-6,1a_US___EU781759:3.887385E-6)100:0.030371772)87:0.0044486066,(1a_____AB520610:0.026724463,1a_DE_2004_EU482832:0.03171964)100:0.008823775)65:0.0018070898)4:4.0715243E-4,(1a_US_2001_EU595697:0.049996518,1a_US_2003_EU660387:0.048301745)9:0.0030969193)1:0.0012421086)1:0.0011948764,(((1a_US___EU362882:0.02263748,1a_US___EF407431:0.017454915)100:0.010606147,(((((1a_US_2007_FJ024274:0.030363932,(1a_US___EU362909:6.6761486E-4,1a_US___EF407436:0.0043408736)100:0.03519855)71:0.003542337,(1a_US_1992_EU155341:0.015289594,1a_US_2006_EU256034:0.035125025)42:0.002981113)9:6.780756E-4,((1a_US_2002_AY956469:0.024233244,1a_US_2002_AY956466:0.04502101)29:0.0019651535,((1a_US_2003_EU256086:0.016839568,(1a_US_2006_EU256006:0.019769441,1a_US_2007_FJ182000:0.028016498)98:0.003585214)100:0.004368003,(1a_US_2006_EU155282:0.029446812,1a_US_2002_EU155295:0.032025646)81:0.004682725)92:0.002845665)17:5.7083083E-4)51:0.0013634925,(1a_US_2005_EU529678:0.03106967,1a_US_2004_EU660383:0.025148623)100:0.009179427)74:0.0012422045,(1a_US___EF407417:0.04670727,(1a_US_1999_EU781767:3.887385E-6,1a_US_1999_DQ889297:3.887385E-6)100:0.03158366)96:0.005320861)47:8.9962664E-4)100:0.006750265,(1a_US_2002_AY956468:0.03814954,(1a_US___DQ889319:3.887385E-6,1a_US___EU781778:3.887385E-6)100:0.034228668)22:0.004216202)7:0.0012724008)0:3.6206082E-4)0:8.583793E-4,((((((1a_US_1997_EU255966:0.030361164,1a_US_1989_EU255987:0.02251147)100:0.010290105,(1a_US___AY615798:0.04961948,(1a_CH_2004_EU482872:0.04444961,1a_US_1992_EU255970:0.02831738)27:0.0042821155)3:0.0011504028)1:0.001502158,((1a_US_2006_EU256049:0.03385424,1a_US_2002_EU482835:0.048779555)60:0.005346201,(1a_US_2005_EU256004:0.036311366,1a_____EU781817:0.040972557)18:0.0035432715)1:0.0010550596)0:2.9400107E-4,((1a_US_1990_EU255989:0.022244927,1a_US_2001_EU155322:0.027951092)18:0.002650818,((((1a_US_2006_EU155233:0.037189137,1a_US___EF407439:0.039474405)45:0.0046391976,((1a_US_2003_EU256021:0.015025333,1a_US_2004_EU255995:0.022386849)100:0.01070717,(1a_US_2005_EU155243:0.032250017,1a_US_2006_EU482867:0.029032446)95:0.004375216)100:0.00930881)12:0.0013518293,(((1a_US_2005_FJ024282:0.025205305,1a_US_2004_EU155242:0.03244467)99:0.004201342,1a_US_2005_EU660384:0.03160821)100:0.010411837,(1a_US_2002_EU482869:0.036636252,1a_US_2003_EU256023:0.032135665)20:0.002590349)15:8.0650166E-4)9:6.4761844E-4,(1a_____AJ278830:0.041506235,((1a_CH_2001_EU482854:0.041306697,((1a_CH_2005_EU529681:0.029527266,1a_CH_2004_EU255929:0.026456347)100:0.0076360046,((1a_CH_2004_EU256071:0.025080275,1a_CH_2005_EU255949:0.013882887)100:0.02557305,(1a_US_2000_DQ889258:3.887385E-6,1a_US_2000_EU781771:3.887385E-6)100:0.023728708)99:0.0035806594)100:0.0071622604)98:0.0039695622,(1a_CH_2005_EU255930:0.048293218,(((((1a_CH_2003_EU660385:0.038269084,((1a_CH_2005_EU482853:0.01945339,((1a_CH_2003_EU255943:0.0090851495,1a_CH_2006_EU255947:0.010505584)100:0.014460928,(1a_CH_2002_EU155345:0.028076004,1a_CH_2004_EU155352:0.017909694)98:0.003295304)96:0.0015611991)93:0.0018902427,1a_CH_2003_EU155350:0.02721494)100:0.009078621)95:0.0045655505,(1a_US_2004_EU155314:0.034825534,1a_DE_2007_EU687195:0.034939963)97:0.005223502)86:0.0026163142,((1a_CH_2003_EU255959:0.032680243,1a_CH_2003_EU862836:0.037365526)59:0.0036463644,(((1a_CH_2002_EU255954:0.028946092,1a_CH_2006_EU482858:0.024813687)100:0.006976197,(1a_CH_2005_EU155353:0.02744222,1a_CH_2006_EU155355:0.029619088)90:0.0039431048)45:8.5970474E-4,((1a_US___EF407415:0.027727526,(1a_CH_2005_EU155349:0.036618773,1a_CH_2003_EU255944:0.030599974)87:0.0044713453)65:0.001639377,(1a_CH_2004_EU255957:0.017134136,(1a_CH_2003_EU255927:0.018924506,((1a_CH_2005_EU155346:0.027530681,1a_CH_2006_EU256069:0.02065316)44:0.0021140086,1a_CH_2005_EU255946:0.029617855)38:0.0012686447)100:0.006861182)100:0.010157924)34:3.716224E-4)33:0.0011420886)55:8.937599E-4)89:0.0021613121,((1a_DE_2003_EU482831:0.031765137,(1a_CH_2005_EU255950:0.053602405,(1a_CH_2005_EU155348:0.029409975,1a_CH_2002_EU255955:0.02800578)67:0.0023995568)100:0.0063871574)99:0.005123913,(1a_CH_2005_EU256072:0.037130427,1a_DE_2004_EU256107:0.027979394)28:0.0013464042)28:8.1846904E-4)47:0.0018293593,1a_CH_2003_EU255948:0.052223627)96:0.0044411877)62:0.0023732684)59:0.001232161)32:4.3225652E-4)27:0.0018506569)1:3.3717146E-4)0:6.388089E-4,(((1a_US_1990_EU255982:0.026861742,1a_____EU781808:0.041731928)26:0.0034827366,(1a_US_2001_EU239713:0.03484251,(1a_US_1999_DQ889295:0.001292365,1a_US_2005_EU260395:0.0062910584)100:0.03389902)19:0.0035906965)3:0.0016965526,((1a_US_2004_EU155213:0.033732932,(1a_____EU781807:0.03380353,1a_US_2002_AY956465:0.031033084)100:0.008521232)49:0.0026752201,((1a_US_2002_EU155294:0.03145165,((1a_US_2003_EU781790:1.6782351E-4,1a_US_2003_DQ889280:5.9753365E-4)100:0.036254823,1a_____EU781818:0.037526436)82:0.003405976)74:0.0023924918,(1a_US_2001_EU256029:0.031896368,1a_US_1990_EU234064:0.020881675)16:0.001217725)25:0.0010515492)94:0.0033044168)2:0.0011117519)0:8.059456E-4,(1a_US_1992_EU255964:0.033153534,(1a_US_2002_EU256025:0.032647964,(1a_US_2004_EU155240:0.03210831,1a_US_2003_EU255996:0.023809806)72:0.002977397)100:0.008620887)92:0.004615053)0:2.593269E-4)0:1.5247415E-4)1:5.561404E-4)23:0.002493464)89:0.0062623736,(1a_US_2002_EU482871:0.030276867,1a_US_2003_EU862841:0.03513584)100:0.021586895)96:0.0073147863,1a_US_1990_EU255984:0.038645197)79:0.006475141)85:0.006441996,(1a_CH_2005_EU255958:0.037609316,(1a_US___EU362880:0.013514909,(1a_US___EF407434:3.887385E-6,1a_US___EU362901:3.887385E-6)100:0.0034662792)100:0.047800083)87:0.0037843278)87:0.004454537,(1a_US_2000_DQ889256:3.0678682E-4,1a_US_2000_EU781781:3.887385E-6)100:0.046230495)67:0.0026565783,(1a_US_2001_EU155284:0.055732727,((((((1a_US_2007_FJ205867:0.0332695,(1a_US_2004_EU256094:0.02558871,1a_US_2001_EU155286:0.021468725)68:0.0024086325)96:0.0026693102,(1a_US_2002_EU529679:0.030077852,1a_US_2003_EU155299:0.051930785)88:0.0035075278)98:0.009759878,(1a_US_2000_DQ889251:3.887385E-6,1a_US_2000_EU781776:3.887385E-6)100:0.029020064)50:0.0021096861,(((((1a_US_1990_EU155344:0.021240488,1a_CH_2003_EU256070:0.035644107)100:0.010257145,(((1a_US___EF407441:0.034463294,(1a_US_2006_EU155251:0.02636187,1a_US_2006_EU155267:0.023703396)57:0.0025322342)69:9.28505E-4,((1a_US_2004_EU260396:0.021426626,(1a_US_2003_DQ889289:3.887385E-6,1a_US_2003_EU781774:3.887385E-6)100:0.031599637)55:0.0017632867,1a_US_2004_EU482878:0.024143454)63:0.0017952065)100:0.0039612455,(1a_US___DQ889314:0.022465173,1a_US_2005_EU482843:0.026366303)96:0.003548726)100:0.0050824694)10:8.820292E-4,(((((1a_US_2004_EU155310:0.03500774,1a_US___EF407454:0.03771278)98:0.009162906,((1a_US_1990_EU482850:0.028190967,(1a_US___EU362898:0.009786495,1a_US___EF407442:0.010985518)100:0.020696959)17:0.0021804245,(1a_US_2006_EU155249:0.042540353,(1a_____EU781820:0.029764183,1a_US_2004_EU256011:0.034412827)30:0.0034043833)7:0.0020732176)1:0.0017389045)0:9.4911264E-4,(((1a_US_2001_EU155292:0.028762316,1a_US_2001_EU250017:0.038154405)29:0.003310573,((1a_US_2007_FJ024087:0.03720199,((1a_US_2003_EU256020:0.0278665,1a_US_2002_EU529680:0.031413935)100:0.007459862,(1a_US_2001_EU256019:0.034778807,1a_US_2007_FJ024275:0.0328004)95:0.0054753223)74:0.0015135407)92:0.0032850672,((1a_US___EU362878:0.0066250586,(1a_US___EU362900:3.887385E-6,1a_US___EF407437:0.003048064)100:0.004938502)100:0.020194884,(1a_US_2003_EU781768:3.887385E-6,1a_US_2003_DQ889287:3.887385E-6)100:0.038882576)52:0.0030497625)75:0.0040937182)29:0.001649681,1a_US_2003_EU255938:0.037320398)6:0.001734911)0:4.4341563E-4,(1a_US_2006_EU529677:0.03645631,(1a_US_2002_EU256008:0.024564533,1a_US_2005_EU256033:0.042939425)100:0.0124274045)3:0.002262195)0:7.690715E-4,(((1a_US_2005_EU256041:0.03367607,1a_US_2001_EU256044:0.034184523)20:0.0036624183,(1a_US_2003_EU482865:0.044515,(1a_US_2003_EU781783:0.020423729,1a_US_2006_EU256067:0.03424888)96:0.0046062763)7:0.0015173127)0:7.5103936E-4,((((1a_US_2007_EU255935:0.0324603,1a_US_2001_EU256105:0.062724754)21:0.004030472,1a_US___EF407423:0.03481912)1:0.0010201889,(((1a_US_2006_EU155270:0.043124575,(((1a_US___EU362908:3.887385E-6,1a_US___EF407430:3.887385E-6)100:0.006655419,1a_US___EU362891:0.00982167)100:0.016393052,1a_US_2008_FJ410172:0.02366082)100:0.010533497)91:0.0035362812,(1a_US_2005_EU256051:0.03665903,(((1a_US_2002_EU781751:4.3813814E-4,1a_US_2002_DQ889269:3.0946842E-4)100:0.022817977,((1a_US___DQ889317:3.887385E-6,1a_US___EU781784:3.887385E-6)100:0.028546909,1a_US___EF407422:0.032798443)58:0.0020861856)66:0.0015487903,1a_US_2003_EU255931:0.025860596)73:0.0019345165)75:0.001835738)69:0.0023626594,((1a_US_1989_EU482852:0.025911268,(1a_US_2002_EU239716:0.050766397,((1a_US___EU781754:3.887385E-6,1a_US___DQ889304:3.887385E-6)100:0.030537399,1a_US_1989_EU155342:0.020650055)61:0.001758019)31:0.0011561451)100:0.0067181084,(1a_US_2006_EU155248:0.031921536,(1a_US_2005_EU256104:0.035198282,(1a_DE_2004_EU687194:0.037010584,(1a_US_1999_EU781785:3.887385E-6,1a_US_1999_DQ889300:3.887385E-6)100:0.033136643)63:0.0033646936)100:0.0052645057)18:0.002809364)1:9.592604E-4)0:2.5493794E-4)0:5.846822E-4,(((((1a_US_2002_EU155241:0.027119456,(1a_US_2006_FJ205869:5.9828104E-4,1a_US_2007_EU155238:0.0010971451)100:0.02061199)100:0.012090662,((1a_US_2004_EU482837:0.032328542,1a_US_2006_EU482882:0.041963343)31:0.0021028954,((((1a_US___EF407440:3.6678807E-4,1a_US___EU362907:0.0010970081)100:5.920279E-4,1a_US___EU362890:0.010434199)100:0.025077945,(1a_US_2006_EU155250:0.034481775,((1a_US_2000_EU781797:3.887385E-6,1a_US_2000_DQ889260:3.887385E-6)100:0.032473646,1a_US_2004_EU482870:0.024976943)97:0.004196547)29:0.0013016015)100:0.0067781513,(1a_DE_2004_EU862824:0.05196787,((1a_US_2004_EU155239:0.025256261,1a_US_2006_EU256012:0.01835645)56:0.0028715532,((((((1a_____EU781811:0.032858845,1a_US_2006_EU256003:0.04146713)38:0.0021294276,(1a_US_2001_EU255998:0.02595502,(1a_US_2003_EU862840:0.040555168,1a_US_2002_EU256030:0.027227726)57:0.0021955008)34:8.2754914E-4)25:7.524398E-4,1a_US_2004_EU256014:0.037034072)13:5.4237334E-4,1a_US_2004_EU155215:0.04247831)10:8.7293953E-4,(1a_US_2002_EU256095:0.023581441,((1a_US_2007_FJ390399:0.030722609,1a_US_2006_EU482864:0.032410268)13:0.001855669,(1a_US_2007_FJ205868:0.01842554,1a_US_2002_EU482868:0.027487302)39:0.002751819)1:4.900606E-4)1:4.8323002E-4)9:0.0010170226,((1a_US___EF407425:0.03007162,(1a_US_2005_EU255932:0.022155533,1a_US_2006_EU482866:0.035420995)19:0.0016065463)5:7.751269E-4,((1a_US_2004_EU256037:0.03133744,(1a_US_1991_EU155340:0.018128641,1a_US_1992_EU255990:0.025746712)41:0.0017839249)20:0.0014147204,(1a_____EU781815:0.023546046,(1a_US_2003_EU256027:0.027450081,1a_US_2004_EU256038:0.03509329)50:0.0026647046)43:0.0019170844)3:7.593268E-4)1:2.4628456E-4)7:3.666086E-4)64:0.003033879)99:0.006413369)24:0.0010590078)11:7.6975266E-4)7:6.2740507E-4,((1a_US_2003_EU255997:0.03079448,1a_US_2007_FJ024276:0.038456935)100:0.0079798,1a_US_2007_EU255942:0.044978395)25:0.0020930266)32:0.0016916622,((1a_US_2004_EU256013:0.035552643,1a_US_2006_EU256024:0.036542702)17:0.004097851,(((1a_US___EU781755:3.887385E-6,1a_US___DQ889321:3.887385E-6)100:0.036789343,1a_US___EF621489:0.028363954)80:0.0041805413,(1a_US_2003_DQ889288:3.887385E-6,1a_US_2003_EU781777:1.7723051E-4)100:0.04426748)2:8.5039996E-4)0:0.00118417)0:6.365836E-4,(((((1a_US_2006_EU482838:0.035281494,(1a_US_2000_DQ889255:3.887385E-6,1a_US_2000_EU781746:3.887385E-6)100:0.03273056)95:0.0050840746,(1a_US___DQ889312:0.03590581,1a_US_2004_EU482847:0.035145428)6:0.0027639559)3:0.0021495777,((1a_US_2006_EU256002:0.04503039,1a_US_2006_EU155236:0.037816998)15:0.0041513615,(1a_US_1999_EU781770:3.5799708E-4,1a_US_1999_DQ889292:3.887385E-6)100:0.035656508)1:0.0013278668)0:7.37066E-4,(((1a_US_1991_EU255977:0.021450153,1a_US_2005_EU155244:0.024564262)100:0.007308502,(1a_US_2003_EF032883:7.012101E-4,(1a_US_2005_EF032885:0.0021965196,1a_US_2004_EF032884:3.5397476E-4)100:0.002854329)100:0.04131211)34:0.0022952869,((1a_US_2007_FJ024281:0.041669454,(((1a_US_2002_EU482876:0.032432504,(((((1a_US_2007_FJ024278:0.028029354,1a_US_2002_EU256010:0.024527093)27:0.0022135125,1a_US_2002_EU155296:0.03440484)7:0.0012470811,((1a_US_1996_EU155338:0.016685853,((1a_US_1994_EU255975:0.019903699,(1a_US_2001_EU256028:0.021394623,1a_US_2002_EU256016:0.029656963)58:0.0028781637)22:6.7629275E-4,((1a_____EU781821:0.034676794,(1a_US_1990_EU255983:0.013221593,1a_US_1991_EU255979:0.009963146)100:0.0051740203)9:7.1772136E-4,(1a_US_1990_EU255973:0.01652325,(1a_US_2004_DQ889291:0.0012890833,1a_US_2004_EU256039:0.0017132758)100:0.028882558)85:0.003092338)3:2.685712E-4)35:8.054026E-4)6:4.3941752E-4,((1a_____AF290978:0.010960971,(1a_US_1977_AF011752:0.0066298502,((1a_US_1977_NC004102:3.887385E-6,1a_US_1977_AF009606:3.887385E-6)100:4.956217E-4,(1a_US_1977_M67463:0.008907599,(1a_US_1977_AF011751:8.088831E-4,1a_US_1977_AF011753:0.001606338)91:5.875896E-4)99:0.0013889552)69:5.5883167E-4)54:5.87973E-4)100:0.009641578,((1a_US_2004_EU256009:0.042490963,1a_US_1989_EU255991:0.020805947)88:0.0038144789,((1a_US___EU781801:3.887385E-6,1a_US___DQ889318:3.887385E-6)100:0.031204974,1a_US_1990_EU862839:0.022746611)27:0.0010670986)20:3.6558905E-4)35:0.0012889171)0:4.662252E-4)0:2.7109805E-4,((1a_US_2003_EU239715:0.030374479,1a_US_2001_EU155320:0.02904727)27:0.002218761,(((1a_US_2002_EU155288:0.030122899,(1a_US_2004_EU482884:0.032725986,1a_US_1996_EU155343:0.019825729)17:0.0016290094)3:5.243079E-4,(1a_US_2007_FJ182001:0.030619994,1a_US_2004_EU256036:0.034018096)7:0.0020816713)1:4.1213384E-4,(1a_US___EF407424:0.030593056,1a___2003_EU781823:0.0315223)92:0.0055872574)1:3.1984563E-4)0:5.435863E-4)0:4.6848232E-4,((1a_US_2005_EU256043:0.041343544,1a_US_2002_DQ889271:0.018102746)45:0.0037778732,(1a_US_2002_EU155291:0.026184143,((1a_DE_2003_EU862832:0.035972316,1a_DE_2003_EU862823:0.039959278)93:0.0054258024,1a_US_1992_EU255969:0.01855402)14:6.191448E-4)6:7.816077E-4)2:3.844686E-4)2:4.819523E-4)15:0.0010038519,1a_US_1990_EU234065:0.013122052)36:0.0010937577,1a_US_1991_EU255985:0.021628167)100:0.0043296856)51:0.0026492358,1a_US___EF407447:0.05344107)13:5.7307613E-4)31:0.0016030573)0:8.096353E-4,((((1a_US___EU362881:0.009886964,(1a_US___EF407449:2.7546746E-4,1a_US___EU362902:2.1057788E-4)78:0.0014949428)100:0.03477892,(1a_US_1999_EU781773:3.887385E-6,1a_US_1999_DQ889299:3.887385E-6)100:0.032452308)3:0.001989805,1a_US_2004_EU256040:0.042421635)1:0.001408836,((1a_____EU781812:0.039722104,(1a_US_1990_EU482889:0.030316379,((1a_US___EU362899:0.0011154463,1a_US___EF407432:8.4748626E-4)100:0.021374647,(1a_US_2003_EU155311:0.033839475,((1a_US_1997_EU255967:0.026119767,(1a_US_2006_EU155266:0.030449932,1a_US_2006_EU256052:0.035808347)54:0.002729599)16:0.0013651861,(((1a_US___EU362884:3.6536786E-4,1a_US___EF407453:6.0165284E-4)100:0.035013504,(1a_US_2006_EU482845:0.031999275,1a_____EU781814:0.023352604)24:0.0017449228)35:0.0011807262,(1a_US___EF407416:0.04864681,1a_US___EF407446:0.032281607)76:0.0036121532)18:6.2586955E-4)13:3.94697E-4)91:0.0025038195)85:0.0046554604)49:0.001972863)20:0.0016608519,((1a_US_1991_EU255978:0.018096175,(1a_US_2006_EU155252:0.03088289,(1a_US_2006_EU482862:0.029040221,1a_US_2007_FJ181999:0.036552995)39:0.001595927)35:0.001281726)100:0.010397106,(1a_US___EF407452:0.0012820411,1a_US___EU362879:0.008027462)100:0.046520885)19:0.0031927817)1:3.33038E-4)0:9.950016E-4)0:4.307353E-4)0:5.9222925E-4)0:7.329534E-4)0:6.396871E-4)1:7.841172E-4)7:7.320357E-4,1a_US_2005_EU256017:0.047171645)43:0.0011921714,((((1a_US_2000_DQ889252:3.887385E-6,1a_US_2000_EU781802:3.887385E-6)100:0.043141935,(1a_US_2000_EU155312:0.03444711,1a_US_2002_DQ889268:0.031203758)6:0.0014399112)8:0.0025493554,((1a_US___EF407414:0.054970626,1a_US_2001_EU155293:0.027805017)89:0.004834091,(1a_US_1990_EU255981:0.02226384,((1a_US___EF407438:0.0043064915,1a_US___EU362892:0.005906401)100:0.016702365,(1a_US___EF407450:0.0026188374,1a_US___EU362887:0.013232057)100:0.022801522)70:0.004279434)25:0.004850044)12:0.0024543991)0:9.582059E-4,((((((((1a_CH_2002_EU482856:0.04128908,(1a_US_2005_EU256042:0.045796406,(((1a_US_2001_EU256097:0.032643378,1a_____EU781813:0.034781836)60:0.005661456,(1a_US_2001_EU155290:0.035526108,((1a_DE_2004_EU862833:3.887385E-6,1a_____EU781809:3.887385E-6)100:0.034925964,((1a_DE_2004_EU862834:0.032766245,1a_DE_2003_EU155378:0.019116718)98:0.004573683,(1a_DE_2003_EU155379:0.0015829338,1a_____EU781806:0.0015510886)100:0.039278347)93:0.002112862)100:0.009062792)10:0.001645157)16:0.0010917657,(((1a_US___EU362894:0.008391265,(1a_US___EU362910:1.2117526E-4,1a_US___EF407451:1.268938E-4)100:0.001370476)100:0.043239508,((1a_US___AY695437:0.001190348,1a_US___AY695436:2.1577967E-4)100:0.025121342,1a_US___EF407420:0.036998495)68:0.0028352719)91:0.0036343152,1a_US_2001_EU155216:0.045419622)11:8.909185E-4)37:0.0013388039)62:0.0013930718)58:8.687314E-4,1a_US___EF407421:0.044844255)64:0.0014802094,(1a_US_2001_EU155287:0.035738233,(1a_US_2002_DQ889270:3.887385E-6,1a_US_2002_EU781800:3.887385E-6)100:0.02702887)50:0.0044343015)14:9.350092E-4,((1a_US_2006_EU155273:0.03284846,(1a_US_1999_DQ889298:3.887385E-6,1a_US_1999_EU781763:3.887385E-6)100:0.032368217)100:0.009489752,(((1a_US_2003_EU155309:0.03562888,1a_US_2001_EU256087:0.033579882)86:0.0039096265,1a_US_1992_EU255963:0.025558567)85:0.0023791024,(1a_US_2006_EU256047:0.04498637,(((1a_US_2002_EU781782:1.5365609E-4,1a_US_2002_DQ889277:3.887385E-6)100:0.02737282,(1a_US_2002_DQ430811:6.728635E-4,((1a_US_2003_DQ430813:3.887385E-6,1a_US_2003_DQ430814:5.060921E-4)86:0.002341881,1a_US_2002_DQ430812:0.004817374)76:0.0012742305)100:0.023595728)69:0.0035272846,((1a_US_2004_EU482841:0.025969053,(1a_US_2003_EU781760:3.887385E-6,1a_US_2003_DQ889281:3.887385E-6)100:0.019336823)42:0.0014415991,(1a_US___DQ889310:3.887385E-6,1a_US___EU781761:3.887385E-6)100:0.026125712)29:0.0011091225)100:0.007880225)15:0.0016762244)13:8.8988873E-4)5:5.7986646E-4)14:5.178555E-4,(1a_US_2002_EU256018:0.036975212,((1a_US_2003_EU155245:0.016166804,(1a_US_2003_EU155246:0.026161643,1a_US_2008_FJ390395:0.031629384)71:0.0035626208)100:0.0042481082,((1a_US_2002_DQ889275:3.887385E-6,1a_US_2002_EU781786:1.6378057E-4)100:0.03216615,(1a_US_2001_EU781798:1.5207197E-4,1a_US_2001_DQ889262:3.887385E-6)100:0.039271135)100:0.004882779)99:0.0031214037)78:0.003584402)24:0.0010314377,((1a_US___EF407412:0.052185584,((1a_US_2006_EU255936:0.03881301,(1a_US_2001_DQ889263:0.029012397,1a_US_2006_EU482861:0.033346195)98:0.0048680105)79:0.0021694696,(1a_US_1999_DQ889296:0.026079785,(1a_US_2006_EU256050:0.028083617,1a_US_2001_DQ889264:0.029074118)65:0.002865162)98:0.0042070807)99:0.004254346)94:0.0040065213,(((1a_US___DQ889306:3.887385E-6,1a_US___EU781762:3.887385E-6)100:0.03467084,(1a_US_2000_EU482846:0.055387683,(1a_US_2002_EU781804:0.0014820272,1a_US_2002_DQ889278:1.4735419E-4)100:0.025174027)87:0.003502137)93:0.0025508928,((1a_US___DQ889308:0.027346825,(1a_US_2002_EU781794:1.6212947E-4,1a_US_2002_DQ889273:3.887385E-6)100:0.031634483)100:0.00878502,((1a_US___EU362906:1.06660846E-4,1a_US___EF407444:2.615408E-4)100:0.034739297,(((1a_US_2006_EU256060:0.02765844,1a_US_2006_EU256048:0.030648068)55:0.0029295376,(1a_US_2002_GQ149768:0.039377563,(1a_US___DQ889315:3.887385E-6,1a_US___EU781756:3.887385E-6)100:0.025789054)40:0.002978162)82:0.0021074144,(1a_US_2001_EU781799:3.887385E-6,1a_US_2001_DQ889267:3.887385E-6)100:0.040398773)64:0.0019863003)98:0.00398873)98:0.0046439054)97:0.0030372303)30:0.0015715593)1:2.3985899E-4,(((((((1a_US_2001_EU256096:0.038617093,(1a_US_2004_EU862828:0.018602347,(1a_US_2006_EU255941:0.006346946,(1a_US_2006_EU255940:0.0046442966,1a_US_2005_EU569723:0.0025733726)100:0.0023351319)100:0.030472955)76:0.0030466947)89:0.002340292,(1a_US_1992_EU255992:0.02869923,1a_US___EF407448:0.042716376)57:0.0014997747)100:0.005278516,(1a_US_2001_EU155285:0.043231137,(((1a_US_2003_DQ889290:0.023715936,(1a_US_2002_EU256026:0.026264032,1a_US_2005_EU155247:0.033905514)59:0.0012175558)64:0.0018670835,((1a_US___EU781764:3.887385E-6,1a_US___DQ889301:3.887385E-6)100:0.027848741,(1a_US_2008_FJ390394:0.037462775,(1a_US_2001_EU155321:0.02468077,1a_US___EF407418:0.042539094)96:0.0047047255)69:0.0013335202)71:0.0018435811)72:0.001984892,1a_US_1990_EU255980:0.024020666)98:0.0025963201)48:9.386021E-4)36:6.240626E-4,((((1a_US___DQ838743:0.0099500455,1a_US___DQ838742:0.013153142)100:0.00818108,(((1a_US___DQ838741:0.009944705,1a_US___DQ838740:0.009489799)96:0.004130505,1a_US___DQ838745:0.0099334335)100:0.006177448,(1a_US___DQ838739:0.005533491,1a_US___DQ838744:0.017295696)72:0.0040421705)43:0.0026139212)100:0.015480394,(1a_US_2007_FJ024280:0.041004177,(1a_US___EU781758:3.887385E-6,1a_US___DQ889305:3.887385E-6)100:0.038460087)70:0.0032692272)87:0.0026077598,(1a_US_2006_EU256031:0.037036452,(1a_US___EU362897:0.0040611676,1a_US___EF407455:0.0022827964)100:0.030526528)79:0.0025730163)96:0.0034029856)40:0.0012452556,(((1a_US_2002_EU155276:0.02991767,(1a_US_1999_EU781772:3.887385E-6,1a_US_1999_DQ889294:3.887385E-6)100:0.029599981)100:0.009405683,((1a_____AF271632:0.0035483628,1a_US___M62321:0.0032806739)100:0.0181222,(1a_US_1995_EU255988:0.023802528,(1a_US_2001_EU781793:0.034649804,(1a_US_2000_DQ889257:1.5397594E-4,1a_US_2000_EU781747:3.887385E-6)100:0.02201598)99:0.005052966)53:0.0017902765)100:0.005078854)42:0.0014400706,(1a_____EU781819:0.05188721,(1a_US_2001_EU595698:0.03714442,(1a_US___EF407456:3.400807E-4,(1a_US___EU362883:0.009635902,1a_US___EU362903:3.887385E-6)86:2.6489867E-4)100:0.030356918)92:0.005793555)18:0.0016542778)4:4.1751753E-4)3:6.643761E-4,(((((1a_US___EF407433:0.0070551326,1a_US___EU362896:0.011777411)100:0.02598565,1a_US___EF407411:0.05069087)36:0.0033620317,(1a_US___EF407443:0.044489175,(1a_US___EU362877:0.008924555,1a_US___EF407428:0.0091476925)100:0.028567148)76:0.0072777616)12:0.0010392583,((1a_US___EU362885:0.017727112,(1a_US___EF407445:7.308237E-4,1a_US___EU362904:3.887385E-6)100:0.015936177)100:0.014688513,(((1a_JP___D10749:0.028438568,1a_CH_2002_EU256073:0.038381252)92:0.0049597328,(((1a_US_1989_EU255986:0.021912327,(1a_US_1992_EU255976:0.02021034,(1a_US_2006_EU155275:0.03471067,1a_US_2003_EU256032:0.03086792)42:0.0017761689)37:0.001343154)66:0.002500865,((1a_US_2004_EU256015:0.033386823,1a_____EU781822:0.040174082)58:0.0056091654,(1a_US_2006_EU482863:0.039877668,(1a_US_1989_EU569722:0.016382301,(1a_____EU781805:3.887385E-6,1a_DE_2003_EU482873:1.1974791E-4)100:0.026006505)100:0.0070472932)40:0.0011106059)31:0.0012473536)20:7.7694515E-4,1a_US_2002_DQ889276:0.025321359)13:7.639111E-4)25:0.001222544,1a_____AF511950:0.037089176)93:0.0019841671)96:0.002625359)11:0.0012591531,(((1a_US_2003_DQ889283:3.887385E-6,1a_US_2003_EU781803:8.374462E-4)100:0.028411977,1a_US_2006_EU155237:0.03652497)25:0.0028030854,((1a_US_2006_EU255934:0.04400153,(1a_US_2005_EU255994:0.03538854,(1a_US___DQ889316:3.887385E-6,1a_US___EU781791:3.887385E-6)100:0.03649082)13:0.003171801)0:8.418178E-4,(1a_US_2003_EU155313:0.0489453,((1a_CH_2005_EU155354:0.017630817,1a_CH_2006_EU255953:0.031578086)100:0.006422536,((1a_US_1992_EU255974:0.016222574,(1a_US_1989_EU255968:0.0068147113,1a_US_1993_EU862827:0.011972184)97:0.0026846232)100:0.009120171,1a_US_1990_EU155339:0.022037104)42:0.001470617)100:0.0058192248)85:0.003924917)0:6.7287555E-4)1:5.1211007E-4)1:5.173435E-4)34:0.0013563478,(1a_US_2002_EU482836:0.04152273,((1a_CH_2003_EU255956:0.037789915,1a_US_2006_EU155271:0.032159828)100:0.009797983,1a_US_2004_EU256035:0.037477966)57:0.0020400016)46:0.0031342749)21:9.864751E-4)0:3.887385E-6,(1a_US_2006_EU155274:0.035018828,1a_US_1990_EU255965:0.026537336)8:0.0026018913)0:4.7239286E-4)10:0.0019417411)2:0.0011712934)3:0.003039809,(1a_US_2005_EU482848:0.04157948,1a_US_2005_EU256058:0.03176919)75:0.0112729855)1:0.005384099,(((((1a_US___EF407457:0.025727613,(((1a_US___EU677253:0.0033177407,1a_US___EU677254:0.0019595798)100:0.002255321,1a_US___EU677255:0.0046998872)100:0.013664629,(1a_US___EU677257:0.00244092,(1a_US___EU677256:0.0017069222,1a_US___EU677258:0.0024429206)29:3.887385E-6)100:0.018178929)100:0.017556401)100:0.009886027,(((1a_US_2006_EU862831:0.03666175,(1a_US_2003_DQ889286:3.887385E-6,1a_US_2003_EU781750:3.887385E-6)100:0.031627644)92:0.0049197585,(((1a_US_2006_EU256068:0.03923901,((1a_US_2000_EU781749:6.320205E-4,1a_US_2000_DQ889259:2.000026E-4)100:0.027670521,(1a_US_2000_EU781748:3.887385E-6,1a_US_2000_DQ889254:1.5234825E-4)100:0.03483541)46:0.0026872342)100:0.009216604,(1a_US_2006_EU256057:0.04372587,(1a_US_2003_DQ889282:3.887385E-6,1a_US_2003_EU781780:3.887385E-6)100:0.03550048)68:0.002917018)54:0.0018010101,(1a_US_1992_EU234063:0.027817253,1a_US_1989_EU862826:0.030578455)15:0.0014439285)68:0.0016241666)83:0.0017660293,(((1a_US___EU362895:0.010677601,(1a_US___EF407429:2.4906456E-4,1a_US___EU362911:3.887385E-6)100:0.0048832386)100:0.03145437,1a_US_2003_EU255933:0.029596522)100:0.011764388,1a_DE_2005_EU687193:0.030405924)71:0.0012639215)91:0.0016781834)69:0.0021751162,((1a_US_2006_EU155272:0.031525917,(1a_US_2002_EU781787:3.887385E-6,1a_US_2002_DQ889272:3.887385E-6)100:0.039863974)100:0.011884152,((1a_US_2006_EU256005:0.033383016,1a_US_2002_AY956463:0.04474964)93:0.0030763317,(((1a_CH_2005_EU256074:0.027645532,1a_DE_2004_EU155380:0.03332153)100:0.004387357,1a_CH_2005_EU482857:0.047988914)100:0.004587294,(((1a_US_2002_DQ889279:3.887385E-6,1a_US_2002_EU781789:2.257733E-4)100:0.03261498,((((1a_BR_2004_EF032890:0.0018115494,1a_BR_2004_EF032889:1.16116025E-4)100:0.004035903,1a_BR_2003_EF032887:0.0015723223)100:0.0028893887,1a_BR_2003_EF032886:0.0021441183)100:0.026142316,(1a_BR_2001_EF032896:0.0045604105,(1a_BR_2002_EF032898:9.010716E-4,(1a_BR_2003_EF032900:0.0031432204,1a_BR_2002_EF032899:7.404104E-4)88:8.1039086E-4)100:0.009087257)100:0.024060922)70:0.0024766123)56:0.001636501,1a_DE_2004_EU256106:0.047653962)99:0.0043490715)100:0.005081177)93:0.0024105115)64:0.0012804854)61:0.001841843,((1a_US_2004_EU529676:0.03425116,1a_US_2004_EU255993:0.02694035)100:0.007310671,1a_US_2003_EU256056:0.028933112)71:0.0052562137)73:0.012523018,((((1a_US___EU781766:3.887385E-6,1a_US___DQ889311:3.887385E-6)100:0.008021473,(1a_US___DQ889302:3.887385E-6,1a_US___EU781792:3.887385E-6)100:0.01005872)100:0.027422128,(1a_US___DQ889320:3.887385E-6,1a_US___EU781769:3.887385E-6)100:0.028739264)35:0.0019147929,((1a_US_2002_EU155298:0.028769823,(1a_US___DQ889307:3.887385E-6,1a_US___EU781775:3.887385E-6)100:0.023888407)93:0.005565618,(1a_US_2006_EU155278:0.035020992,1a_US_2002_EU155297:0.026753144)47:0.0031091815)21:7.432852E-4)100:0.0146317575)18:2.6979175E-4)3:0.007969122)2:0.004235081)3:0.01547023)45:0.14888994,((1c_IN___AY051292:0.036952574,1c_ID___D14853:0.053501606)100:0.048560098,1c_IN___AY651061:0.036096796)100:0.19403732)3:0.07498766,1g_ES___AM910652:0.34857136)2:0.03446155)12:0.087379836)13:0.26405868,(4r_CA___FJ462439:0.16890073,(((4k_____EU392173:0.05190687,(4k_____EU392171:0.057030592,4k_CA___FJ462438:0.052548125)64:0.013423846)100:0.12656453,4g_CA___FJ462432:0.16269207)100:0.046530396,((4b_CA___FJ462435:0.197913,((4b_PT___FJ025855:0.024402661,4b_PT___FJ025856:0.032720864)100:0.14631106,4b_PT___FJ025854:0.172155)89:0.033962123)100:0.095251545,(((4m_CA___FJ462433:0.21224955,(4d_US___DQ418786:0.033568934,((4d_CA___FJ462437:0.032432973,4d_____EU392172:0.023417417)88:0.0072419257,4d_ES___DQ516083:0.052579507)100:0.026893346)100:0.15198286)88:0.030372176,(((4c_CA___FJ462436:0.120574415,(4a_EG_2006_DQ988077:0.038560167,((4a_EG___GU814265:3.887385E-6,(4a_EG___NC009825:3.887385E-6,4a_EG___Y11604:3.887385E-6)100:0.01944045)100:0.05455322,(4a_EG_2006_DQ988074:0.0603824,((4a_US___DQ418782:0.042844236,(((4_US___DQ418785:0.036229648,4a_US___DQ418787:0.022257729)100:0.011193119,((4a_US___DQ418788:0.032985926,(4a_US___DQ418783:0.022916386,4a_US___DQ418789:0.03209623)48:0.0024365291)86:0.0030037486,4a_ES___DQ516084:0.04612916)23:0.0011272151)99:0.00632476,4a_US___DQ418784:0.046928156)55:0.004309294)100:0.023184823,((4a_EG_2006_DQ988079:0.04069689,4a_EG_2006_DQ988073:0.04729985)96:0.007326147,((4a_EG_2006_DQ988075:0.044869214,4a_EG_2006_DQ988078:0.04731023)99:0.011015059,4a_EG_2006_DQ988076:0.04425043)88:0.0066339746)38:0.0032743693)89:0.0131225595)35:0.004162912)36:0.0083457865)100:0.09120202)100:0.074067086,4o_CA___FJ462440:0.24025653)31:0.017220728,(((4q_CA___FJ462434:0.11544945,(4_CY_2005_HQ537008:0.03904036,4_CY_2006_HQ537009:0.041350886)100:0.10626285)100:0.041578393,4l_CA___FJ839870:0.15127486)100:0.03708784,4n_CA___FJ462441:0.2216619)37:0.018817406)25:0.008223802)55:0.013844276,((4f_____EU392170:0.050196018,(((4f_____EU392175:0.055890325,4f_____EU392174:0.056441538)35:0.007265636,(4f_____EU392169:0.05512835,4f_FR___EF589161:0.05692057)9:0.0057032183)15:0.005022715,4f_FR___EF589160:0.0500288)29:0.015170657)100:0.1663054,(4t_CA___FJ839869:0.14386262,4p_CA___FJ462431:0.110562846)100:0.09873387)97:0.023962371)100:0.06736014)74:0.055254746)56:0.044094834)100:0.34939346)12:0.11718655,(((6b_TH___D84262:3.887385E-6,______NC009827:3.887385E-6)100:0.24221851,(6a_VN___EU246930:0.05406073,(6a_CN_2008_HQ912954:0.03590294,(6a_HK___DQ480520:0.026288979,((6a_HK___AY859526:0.024038158,((6a_HK___Y12083:0.035467558,(((6a_HK___DQ480522:0.027670247,6a_HK___DQ480521:0.022935588)79:0.003436277,(6a_HK___DQ480524:0.056576606,6a_HK___DQ480523:0.030805651)17:0.0046779313)7:7.794992E-4,((6a_HK___DQ480517:0.029132336,6a_HK___DQ480516:0.02803151)15:0.0026677656,((6a_HK___DQ480514:0.030043751,6a_HK___DQ480515:0.022390865)72:0.0038586631,(6a_HK___DQ480513:0.022709554,6a_HK___DQ480512:0.02931461)45:0.0037607108)9:9.2740485E-4)1:8.366084E-4)3:0.0010173921)4:4.3316276E-4,(6a_HK___DQ480518:0.030946163,6a_HK___DQ480519:0.01977698)72:0.006948526)2:4.8135986E-4)7:0.0010235783,(6a_CN_2008_HQ912955:0.017333098,6a_CN___HQ639936:0.01971305)100:0.016034197)7:0.0012857814)40:0.002913224)96:0.019524924)100:0.17941767)100:0.29055944,((((((6n_TH___DQ835768:0.017715378,((6n_CN___AY878652:0.001041945,6n_CN___DQ278894:1.3413254E-4)100:0.023117661,(6n_TH___EU246937:0.046544544,6n_TH___EU246938:0.019729812)84:0.0069247847)67:0.0068421485)100:0.16664968,((6m_TH___DQ835767:0.009444842,6m_TH___DQ835763:0.02146881)87:0.006627533,(6m_TH___DQ835766:0.016252162,6m_TH___DQ835765:0.00925698)100:0.011582131)100:0.19166683)100:0.081137404,((6k_VN___D84264:0.14161408,((6k_CN___DQ278893:2.0148107E-4,6k_CN___AY878651:9.810354E-4)100:0.03701417,(6k_CN___DQ278891:5.574706E-4,6k_CN___AY878650:5.0567294E-4)100:0.044714812)100:0.12925538)100:0.07589464,(6l_VN___EU246933:0.038054325,6l_US___EF424628:0.023678986)100:0.15634604)100:0.086748265)95:0.054660972,(6h_VN___D84265:0.24586281,((6i_TH___DQ835762:0.034065045,(6i_TH___DQ835770:0.017943576,6i_TH___EU246935:0.03742297)69:0.007920463)100:0.13595584,(6j_TH___DQ835761:0.02028321,6j_TH___DQ835769:0.018591015)100:0.14816947)100:0.11371748)100:0.1033438)100:0.17946172,(((6v_CN___EU798760:0.00834429,6v_CN___FJ435090:0.013458783)99:0.015701476,(6v_CN___EU798761:0.0024404994,6v_CN_2004_EU158186:0.0038725713)100:0.026148079)100:0.43111506,(6u_CN___EU408330:0.0047175507,(6u_CN___EU408331:0.005459776,6u_CN___EU408332:0.013653838)61:0.0032460548)100:0.35863322)100:0.12806223)66:0.04067691,((((6w_TW___EU643836:0.059009086,(6_CN___DQ278892:0.070603654,6w_TW___EU643834:0.054032497)49:0.0077453)100:0.062249668,2b6w_TW___EU643835:0.24137433)100:0.29129806,(6g_ID___D63822:0.048675265,6g_HK___DQ314806:0.037923638)100:0.35177806)100:0.11306717,(6s_CA___EU408329:0.5197326,((6r_CA___EU408328:0.18013869,(6f_TH___EU246936:0.03383876,(6f_TH___DQ835764:0.00993477,6f_TH___DQ835760:0.012654774)100:0.021892004)100:0.1361337)100:0.18246706,((6d_VN___D84263:0.25878513,6c_TH___EF424629:0.25023785)100:0.08489662,((6q_CA___EF424625:0.2919234,(6u_VN___EU246940:0.16211955,((6e_VN___EU246932:0.06324095,(6e_CN___DQ314805:0.05666361,6e_US___EU408326:0.043325443)100:0.012064312)100:0.039893012,6e_VN___EU246931:0.11025083)100:0.065983646)100:0.14342494)51:0.03218218,(((6o_CA___EF424627:0.05092228,(6o_US___EU408327:0.044150427,6o_VN___EU246934:0.038746465)48:0.014733719)100:0.18862675,6p_CA___EF424626:0.22309245)100:0.07810271,(6t_VN___EF632070:0.038797237,(6t_VN___EF632071:0.02905328,(6t_VN___EU246939:0.05146054,6t_VN___EF632069:0.05018838)70:0.019103566)60:0.018878732)100:0.25781122)41:0.028446779)92:0.03334121)93:0.036299884)100:0.0842379)85:0.058847517)97:0.065893695)92:0.08365742)100:0.26783526)12:0.08736121)65:0.11170502,(3k_ID___D63821:0.40258268,(3i_IN_2002_FJ407092:0.24858965,(3a_IN_2003_GQ275355:0.05069515,(3a_GB_2006_GQ356202:0.06122882,((3a_CN___HQ639942:0.017894447,3a_CN___HQ639941:0.023117123)100:0.027911283,(((3a_____D28917:0.040740356,3a_US_2002_AY956467:0.046460725)99:0.006584768,((((3a_____D17763:3.887385E-6,______NC009824:3.887385E-6)100:0.026072914,3a_CN_2008_HQ912953:0.04554606)75:0.0034644308,(3a_IT___GU814263:0.028088262,((3a_US_2000_DQ430819:7.647071E-4,3a_US_2002_DQ430820:0.002756997)100:0.03471691,(3a_DE___X76918:0.03308347,(3a_____AF046866:0.030083384,3a_GB_2006_GQ356203:0.04218704)58:0.0018848187)65:0.001696459)38:0.001392327)32:9.5706264E-4)67:0.0030718108,3a_GB_2003_GQ356216:0.042258594)97:0.0048791436)52:0.0014399164,((((3a_GB_2006_GQ356209:0.03962831,(3a_CH___DQ437509:0.033280164,(3a_GB_2005_GQ356204:0.029199347,3a_GB_2005_GQ356206:0.02099479)100:0.016480371)82:0.004012548)27:0.0010857722,((3a_GB_2006_GQ356201:0.038708553,3a_GB_2006_GQ356217:0.037040625)47:0.002881905,(3a_GB_2006_GQ356215:0.034824133,3a_GB_2006_GQ356208:0.03903375)100:0.0068784915)75:0.0029401295)48:0.0021296558,((3a_GB_2006_GQ356207:0.047968768,3a_GB_2006_GQ356210:0.051656704)58:0.0055100997,(3a_GB_2006_GQ356214:0.042478375,(3a_GB_2006_GQ356200:0.033536434,3a_GB_2006_GQ356211:0.029892946)79:0.005560297)72:0.0030075714)18:0.0010697374)28:0.0015098656,(3a_GB_2007_GQ356212:0.044442877,3a_GB_2006_GQ356205:0.04008508)83:0.005658628)93:0.0061035138)49:0.0030426725)93:0.019246422)73:0.018437378)100:0.22778468)100:0.1807665)100:0.37089556)100:0.5833525):4.2378383,CHV_US_2011_JF744991:5.936095);
